# Supplementary material for: Calibration and validation of toxicokinetic-toxicodynamic models for three neonicotinoids and some aquatic macroinvertebrates
Source: Ecotoxicology. 2018 May 1;27(7):992–1007. doi: 10.1007/s10646-018-1940-6 (PMC6132984; doi:10.1007/s10646-018-1940-6)
Supplement: Supplementary file 1 — Measured Exposure [file 10646_2018_1940_MOESM1_ESM.ods]

## Sheet: MC_C2
			Dosering week 1 / 24 feb 2015				End week 1 / 03 mrt 2015				Dosering week 2 / 03 mrt 2015				End week 2 / 10 mrt 2015				Dos week 3 / 10 mrt 2015				End week 3 / 17 mrt 2015				dos week 4 / 17 mrt 2015				End week 4 / 24 mrt 2015
			Measured concentration				Measured concentration				Measured concentration				Measured concentration				Measured concentration				Measured concentration				Measured concentration				Measured concentration
Sample code		Imidacloprid	Thiametoxam	Thiacloprid		Imidacloprid	Thiametoxam	Thiacloprid		Imidacloprid	Thiametoxam	Thiacloprid		Imidacloprid	Thiametoxam	Thiacloprid		Imidacloprid	Thiametoxam	Thiacloprid		Imidacloprid	Thiametoxam	Thiacloprid		Imidacloprid	Thiametoxam	Thiacloprid		Imidacloprid	Thiametoxam	Thiacloprid
		(µg/L)	(µg/L)	(µg/L)		(µg/L)	(µg/L)	(µg/L)		(µg/L)	(µg/L)	(µg/L)		(µg/L)	(µg/L)	(µg/L)		(µg/L)	(µg/L)	(µg/L)		(µg/L)	(µg/L)	(µg/L)		(µg/L)	(µg/L)	(µg/L)		(µg/L)	(µg/L)	(µg/L)
control A		< LOD	< LOD	< LOD		< LOD	< LOD	< LOD		0.0116	0.0142	0.0000		0.0000	0.0030	0.0000		0.0000	0.0000	0.0000		0.0000	0.0000	0.0000		0.0000	0.0000	0.0000		0.0000	0.0000	0.0000
control B		< LOD	< LOD	< LOD		< LOD	< LOD	< LOD		0.0111	0.0000	0.0000		0.0000	0.0000	0.0000		0.0000	0.0000	0.0000		0.0000	0.0000	0.0000		0.0000	0.0000	0.0000		0.0000	0.0000	0.0000
control C		< LOD	< LOD	<		< LOD	< LOD	< LOD		0.0000	0.0000	0.0000		0.0000	0.0086	0.0000		0.0000	0.0000	0.0000		0.0000	0.0000	0.0000		0.0000	0.0000	0.0000		0.0000	0.0000	0.0000
control D		< LOD	< LOD	<		< LOD	< LOD	< LOD		0.0000	0.0098	0.0000		0.0000	0.0000	0.0000		0.0000	0.0000	0.0057		0.0000	0.0000	0.0000		0.0000	0.0000	0.0000		0.0000	0.0000	0.0000
control E		< LOD	< LOD	< LOD		< LOD	< LOD	< LOD		<	<	0.0000		0.0000	0.0000	0.0000		0.0000	0.0000	0.0000		0.0000	0.0000	0.0000		0.0000	0.0000	0.0000		0.0000	0.0000	0.0000
control F		< LOD	< LOD	< LOD		< LOD	< LOD	< LOD		0.0000	0.0111	0.0000		0.0000	0.0000	0.0000		0.0000	0.0000	0.0000		0.0000	0.0000	0.0000		0.0000	0.0000	0.0000		0.0000	0.0000	0.0000
control G		< LOD	< LOD	< LOD		< LOD	< LOD	< LOD		0.0000	0.0089	0.0000		0.0000	0.0000	0.0000		<	0.0000	0.0000		0.0000	0.0000	0.0000		0.0000	0.0000	0.0000		0.0000	0.0000	0.0000
control H		< LOD	< LOD	< LOD		< LOD	< LOD	< LOD		0.0000	0.0069	0.0000		0.0000	0.0130	0.0000		0.0000	0.0000	0.0000		0.0260	<	0.0000		0.0000	0.0000	0.0000		0.0000	0.0000	0.0000
control I		< LOD	< LOD	< LOD		< LOD	< LOD	< LOD		0.0109	0.0099	0.0000		0.0000	0.0071	0.0000		0.0000	0.0000	0.0000		0.0160	0.0000	0.0000		0.0000	0.0000	0.0000		0.0000	0.0000	0.0000
IMI-	0.1 A	0.0963	< LOD	< LOD		0.1001	< LOD	< LOD		0.0951	0.0106	0.0000		0.0807	0.0000	0.0000		0.0903	0.0000	0.0000		0.1316	0.0000	0.0000		0.0824	0.0000	0.0000		0.0831	0.0000	0.0000
IMI-	0.1 B	0.0877	< LOD	< LOD		0.0865	< LOD	< LOD		0.0903	0.0101	0.0000		0.1081	0.0000	0.0000		0.0874	0.0000	0.0000		0.0940	0.0000	0.0000		0.0869	0.0000	0.0000		0.0795	0.0000	0.0000
IMI-	0.1 C	0.0884	< LOD	< LOD		0.0844	< LOD	< LOD		0.0816	0.0000	0.0000		0.0855	0.0000	0.0000		0.1009	0.0000	0.0000		0.1293	0.0000	0.0000		0.0852	0.0000	0.0000		0.0804	0.0000	0.0000
IMI-	0.3 A	0.2821	< LOD	< LOD		0.2710	< LOD	< LOD		0.2368	0.0106	0.0000		0.2449	0.0000	0.0000		0.2651	0.0000	0.0000		0.3168	0.0000	0.0000		0.2480	0.0000	0.0000		0.2442	0.0000	0.0000
IMI-	0.3 B	0.2577	< LOD	< LOD		0.2935	< LOD	< LOD		0.2732	0.0107	0.0000		0.2557	0.0000	0.0000		0.2543	0.0000	0.0000		0.2673	0.0000	0.0000		0.2344	0.0000	0.0000		0.2513	0.0000	0.0000
IMI-	0.3 C	0.2600	< LOD	< LOD		0.2298	< LOD	< LOD		0.2401	0.0107	0.0000		0.2839	0.0000	0.0000		0.2516	0.0000	0.0000		0.2768	0.0000	0.0000		0.2493	0.0000	0.0000		0.2561	0.0000	0.0000
IMI-	1.0 A	0.9608	< LOD	< LOD		0.8804	< LOD	< LOD		0.9828	0.0122	0.0000		0.9317	0.0000	0.0000		0.8381	0.0000	0.0000		0.8982	0.0000	0.0000		0.8741	0.0000	0.0000		0.9025	0.0000	0.0000
IMI-	1.0 B	0.9325	< LOD	< LOD		0.9311	< LOD	< LOD		0.9645	0.0124	0.0000		0.8460	0.0000	0.0000		0.8745	0.0000	0.0000		0.9172	0.0000	0.0000		0.8709	0.0000	0.0000		0.8991	0.0000	0.0000
IMI-	1.0 C	0.9533	< LOD	< LOD		0.9120	< LOD	< LOD		1.0440	0.0163	0.0000		1.0204	0.0000	0.0000		0.8615	0.0000	0.0000		0.9725	0.0000	0.0000		0.8468	0.0000	0.0000		0.9130	0.0000	0.0000
IMI-	3.0 A	2.9198	< LOD	< LOD		2.9013	< LOD	< LOD		2.8021	0.0132	0.0000		3.1207	0.0000	0.0000		2.9296	0.0000	0.0000		3.0267	<	0.0000		-	-	-
IMI-	3.0 B	2.8763	< LOD	< LOD		2.9189	< LOD	< LOD		2.9414	0.0144	0.0000		3.0061	0.0000	0.0000		2.8367	0.0000	0.0000		2.7999	0.0000	0.0000		2.7720	0.0000	0.0000		2.7573
IMI-	3.0 C	2.8433	< LOD	< LOD		2.7628	< LOD	< LOD		2.9359	0.0077	0.0000		2.9871	0.0000	0.0000		-	-	-		-	-	-		-	-	-
IMI-	10 A	10.0791	< LOD	< LOD		9.8499	< LOD	< LOD		9.4043	<	<		9.9305	0.0000	0.0000		-	-	-		-	-	-		-	-	-
IMI-	10 B	10.2314	< LOD	< LOD		9.7759	< LOD	< LOD		10.1763	0.0094	0.0000		10.4932	0.0000	0.0000		-	-	-		-	-	-		-	-	-
IMI-	10 C	10.0426	< LOD	< LOD		9.8529	< LOD	< LOD		10.6304	0.0135	0.0000		9.7105	0.0000	0.0000		-	-	-		-	-	-		-	-	-
TM-	0.1 A	< LOD	0.082	< LOD		< LOD	0.0964	< LOD		0.0000	0.0803	0.0000		0.0000	0.0851	0.0000		0.0055	0.0803	0.0000		0.0000	0.0870	0.0000		0.0000	0.0689	0.0000		0.0000	0.0758	0.0000
TM-	0.1 B	< LOD	0.0913	< LOD		< LOD	0.0948	< LOD		0.0000	0.0760	0.0000		0.0000	0.0739	0.0000		0.0094	0.0928	0.0000		0.0000	0.0938	0.0000		0.0000	0.0683	0.0000		0.0000	0.0706	0.0000
TM-	0.1 C	< LOD	0.0943	< LOD		< LOD	0.0951	< LOD		0.0000	0.0878	0.0000			0.0811	0.0000		0.0115	0.0804	0.0000		0.0000	0.0749	0.0000		0.0000	0.0710	0.0000		0.0000	0.0743	0.0000
TM-	0.3 A	< LOD	0.2711	< LOD		< LOD	0.2715	< LOD		0.0000	0.2059	0.0000			0.2443			<	0.2577	0.0000		0.0000	0.2261	0.0000		0.0000	0.2073	0.0000		0.0000	0.2788	0.0000
TM-	0.3 B	< LOD	0.2655	< LOD		< LOD	0.2690	< LOD		0.0000	0.2104	0.0000			0.2304			0.0463	0.3897	<		0.0000	0.3114	0.0000		0.0000	0.1881	0.0000		0.0000	0.2624	0.0000
TM-	0.3 C	< LOD	0.2825	< LOD		< LOD	0.2799	< LOD		0.0054	0.2313	0.0000			0.2246			0.0000	0.2454	0.0000		0.0000	0.2110	0.0000		0.0000	0.2111	0.0000		0.0000	0.2197	0.0000
TM-	1.0 A	< LOD	0.9895	< LOD		< LOD	0.9405	< LOD		0.0000	0.9524	0.0065		<	0.8687	0.0000		0.0052	0.8649	0.0000		0.0000	0.7676	0.0000		0.0000	7.6276	0.0000		0.0000	8.3716	0.0000
TM-	1.0 B	< LOD	1.1629	< LOD		< LOD	0.7840	< LOD		0.0000	1.0107	0.0000		0.0000	0.8665	0.0000		0.0000	0.8712	0.0000		0.0000	0.9380	0.0000		0.0000	7.6114	0.0000		0.0000	8.1295	0.0000
TM-	1.0 C	< LOD	1.0255	< LOD		< LOD	0.9232	< LOD		0.0000	0.8729	0.0000		<	0.8545	0.0000		<	0.8336	0.0043		0.0000	0.8803	0.0000		0.0000	7.4545	0.0000		0.0000	8.0741	0.0000
TM-	3.0 A	< LOD	3.0144	< LOD		< LOD	2.7682	< LOD		0.0000	2.4244	0.0000		0.0000	2.5737	0.0000		<	2.5805	0.0000			2.7764			-	-	-
TM-	3.0 B	< LOD	2.9997	< LOD		< LOD	2.7945	< LOD		0.0000	2.8683	0.0000		0.0000	2.9220	0.0000		-	-	-		-	-	-		-	-	-
TM-	3.0 C	< LOD	2.9651	< LOD		< LOD	2.7426	< LOD		0.0000	2.5263	0.0000		0.0000	2.4884	0.0000		0.0114	2.7269	0.0000			2.8513			-	-	-
TM-	10 A	<	10.1971	<		< LOD	9.5672	< LOD		0.0000	9.0585	0.0000			8.9226			-	-	-		-	-	-		-	-	-
TM-	10 B	< LOD	9.8784	<		< LOD	9.3046	< LOD		<	7.7673	<			9.5892			-	-	-		-	-	-		-	-	-
TM-	10 C	<	9.9596	<		< LOD	8.7868	< LOD		0.0000	10.3182	0.0000			8.8304			-	-	-		-	-	-		-	-	-
TC-	0.1 A	< LOD	< LOD	0.0929		< LOD	< LOD	0.0786		0.0132	0.0108	0.0729		0.0000	0.0071	0.0832		<	0.0000	0.0742		<	0.0000	0.0699		0.0000	0.0000	0.0735		0.0000	0.0000	0.0731
TC-	0.1 B	< LOD	< LOD	0.0901		< LOD	< LOD	0.0755		0.0112	0.0122	0.0674		0.0000	0.0000	0.0859		0.0000	0.0000	0.0762		0.0370	0.0000	0.0751		0.0000	0.0000	0.0709		0.0000	0.0000	0.0746
TC-	0.1 C	< LOD	< LOD	0.0799		< LOD	< LOD	0.0833		0.0000	0.0109	0.0695		0.0000	0.0095	0.0822		<	0.0000	0.0738		0.0348	0.0000	0.0679		0.0000	0.0000	0.0711		0.0000	0.0000	0.0750
TC-	0.3 A	< LOD	< LOD	0.2652		< LOD	< LOD	0.2371		0.0000	0.0101	0.2251		0.0000	0.0050	0.2782		<	0.0000	0.2361		0.0000	0.0000	0.2900		0.0000	0.0000	0.2309		0.0000	0.0000	0.2332
TC-	0.3 B	< LOD	< LOD	0.2543		< LOD	< LOD	0.2502		0.0000	0.0058	0.2188		0.0000		0.2841		<	0.0000	0.2298		0.0341	0.0000	0.2768		0.0000	0.0000	0.2408		0.0000	0.0000	0.2338
TC-	0.3 C	< LOD	< LOD	0.259		< LOD	< LOD	0.2471		0.0069	0.0103	0.1851		0.0000	0.0066	0.2654		<	0.0000	0.2290		0.0258	0.0000	0.2414		0.0000	0.0000	0.2191		0.0000	0.0000	0.2271
TC-	1.0 A	< LOD	< LOD	0.9151		< LOD	< LOD	0.8874		0.0000	0.0000	0.7631		0.0000	0.0000	0.9547		0.0051	0.0000	0.8071		0.0000	0.0000	0.8499		0.0000	0.0000	0.7293		0.0000	0.0000	0.8335
TC-	1.0 B	< LOD	< LOD	0.9779		< LOD	< LOD	0.8078		0.0000	0.0150	0.9527		0.0000	0.0000	0.9670		0.0107	0.0000	0.8055		0.0000	0.0187	1.0258		0.0000	0.0000	0.7206		0.0000	0.0000	0.8059
TC-	1.0 C	< LOD	< LOD	0.8595		< LOD	< LOD	0.8387		0.0000	0.0133	0.9949		0.0000	0.0000	0.7306		0.0000	0.0000	0.8079		0.0000	0.0000	0.9640		0.0000	0.0000	0.7335		0.0000	0.0000	0.8283
TC-	3.0 A	< LOD	< LOD	2.7788		< LOD	< LOD	2.4436		0.0156	0.0232	2.6264		0.0000	0.0000	2.6508		0.0105	0.0000	0.0000		-	-	-		-	-	-
TC-	3.0 B	< LOD	< LOD	2.697		< LOD	< LOD	2.3329		0.0000	0.0105	2.9312		<	<	2.7535		-	-	-		-	-	-		-	-	-
TC-	3.0 C	<	<	2.8373		< LOD	< LOD	2.5430		0.0000	0.0000	2.4996		0.0000	0.0000	2.5511		0.0000	0.0000	2.3965				2.4745		-	-	-
TC-	10 A	< LOD	< LOD	9.0556		< LOD	< LOD	8.3661		0.0000	<	9.7781		0.0000	0.0000	-		-	-	-		-	-	-		-	-	-
TC-	10 B	<	<	9.3256		< LOD	< LOD	8.3032		0.0000	0.0098	8.9358		0.0000	0.0000	-		-	-	-		-	-	-		-	-	-
TC-	10 C	< LOD	< LOD	9.3269		< LOD	< LOD	8.5935		0.0035	0.0174	9.6870		0.0000	0.0000	9.3803		-	-	-		-	-	-		-	-	-

## Sheet: MS_V
	C-X: Control-replicate X
	PY-X: Pulsed profile Y, replicate X
	all values in (µg/L)
Asellus
	C-1	C-2	C-3	C-4	C-5	P1-1	P1-2	P1-3	P1-4	P1-5	P2-1	P2-2	P2-3	P2-4	P2-5	P3-1	P3-2	P3-3	P3-4	P3-5
0	0	0	0	0	0	439.708	434.795	428.943	422.061	430.063	432.288	427.06	420.612	437.692	426.018	414.155	425.092	420.785	429.061	430.362
1	0	0	0	0	0	439.708	434.795	428.943	422.061	430.063	432.288	427.06	420.612	437.692	426.018	414.155	425.092	420.785	429.061	430.362
1.1	0	0	0	0	0	439.708	434.795	428.943	422.061	430.063	0	0	0	0	0	0	0	0	0	0
2	0	0	0	0	0	439.708	434.795	428.943	422.061	430.063	0	0	0	0	0	0	0	0	0	0
2.1	0	0	0	0	0	0	0	0	0	0	0	0	0	0	0	0	0	0	0	0
7	0	0	0	0	0	0	0	0	0	0	0	0	0	0	0	0	0	0	0	0
7.1	0	0	0	0	0	0	0	0	0	0	432.288	427.06	420.612	437.692	426.018	0	0	0	0	0
8	0	0	0	0	0	0	0	0	0	0	432.288	427.06	420.612	437.692	426.018	0	0	0	0	0
8.1	0	0	0	0	0	0	0	0	0	0	0	0	0	0	0	0	0	0	0	0
14	0	0	0	0	0	0	0	0	0	0	0	0	0	0	0	0	0	0	0	0
14.1	0	0	0	0	0	0	0	0	0	0	0	0	0	0	0	414.155	425.092	420.785	429.061	430.362
15	0	0	0	0	0	0	0	0	0	0	0	0	0	0	0	414.155	425.092	420.785	429.061	430.362
15.1	0	0	0	0	0	0	0	0	0	0	0	0	0	0	0	0	0	0	0	0
21	0	0	0	0	0	0	0	0	0	0	0	0	0	0	0	0	0	0	0	0
21.1	0	0	0	0	0	0	0	0	0	0	0	0	0	0	0	0	0	0	0	0
22	0	0	0	0	0	0	0	0	0	0	0	0	0	0	0	0	0	0	0	0
22.1	0	0	0	0	0	0	0	0	0	0	0	0	0	0	0	0	0	0	0	0
28	0	0	0	0	0	0	0	0	0	0	0	0	0	0	0	0	0	0	0	0
Caenis
	C-1	C-2	C-3	C-4	C-5	P1-1	P1-2	P1-3	P1-4	P1-5	P2-1	P2-2	P2-3	P2-4	P2-5	P3-1	P3-2	P3-3	P3-4	P3-5
0	0	0	0	0	0	55.9397	56.8524	57.1298	55.556	55.1862	56.0153	55.6572	55.7395	55.3048	56.5732	57.139	54.9795	55.5979	55.0152	54.8094
1	0	0	0	0	0	55.9397	56.8524	57.1298	55.556	55.1862	56.0153	55.6572	55.7395	55.3048	56.5732	57.139	54.9795	55.5979	55.0152	54.8094
1.1	0	0	0	0	0	55.9397	56.8524	57.1298	55.556	55.1862	0	0	0	0	0	0	0	0	0	0
2	0	0	0	0	0	55.9397	56.8524	57.1298	55.556	55.1862	0	0	0	0	0	0	0	0	0	0
2.1	0	0	0	0	0	0	0	0	0	0	0	0	0	0	0	0	0	0	0	0
7	0	0	0	0	0	0	0	0	0	0	0	0	0	0	0	0	0	0	0	0
7.1	0	0	0	0	0	0	0	0	0	0	55.7292	56.9552	54.97	55.517	55.6951	0	0	0	0	0
8	0	0	0	0	0	0	0	0	0	0	55.7292	56.9552	54.97	55.517	55.6951	0	0	0	0	0
8.1	0	0	0	0	0	0	0	0	0	0	0	0	0	0	0	0	0	0	0	0
14	0	0	0	0	0	0	0	0	0	0	0	0	0	0	0	0	0	0	0	0
14.1	0	0	0	0	0	0	0	0	0	0	0	0	0	0	0	60.8054	60.9417	61.0656	59.7659	60.587
15	0	0	0	0	0	0	0	0	0	0	0	0	0	0	0	60.8054	60.9417	61.0656	59.7659	60.587
15.1	0	0	0	0	0	0	0	0	0	0	0	0	0	0	0	0	0	0	0	0
21	0	0	0	0	0	0	0	0	0	0	0	0	0	0	0	0	0	0	0	0
21.1	0	0	0	0	0	0	0	0	0	0	0	0	0	0	0	0	0	0	0	0
22	0	0	0	0	0	0	0	0	0	0	0	0	0	0	0	0	0	0	0	0
22.1	0	0	0	0	0	0	0	0	0	0	0	0	0	0	0	0	0	0	0	0
28	0	0	0	0	0	0	0	0	0	0	0	0	0	0	0	0	0	0	0	0
Chaoborus
	C-1	C-2	C-3	C-4	C-5	P1-1	P1-2	P1-3	P1-4	P1-5	P2-1	P2-2	P2-3	P2-4	P2-5	P3-1	P3-2	P3-3	P3-4	P3-5
0	0	0	0	0	0	8786.87	8798.82	8374.04	8598.4	8897.84	8804.5	8468.43	8761.87	8654.72	8383.55	8679.67	8534.36	8446.69	8680.46	9491.94
1	0	0	0	0	0	8786.87	8798.82	8374.04	8598.4	8897.84	8804.5	8468.43	8761.87	8654.72	8383.55	8679.67	8534.36	8446.69	8680.46	9491.94
1.1	0	0	0	0	0	8786.87	8798.82	8374.04	8598.4	8897.84	0	0	0	0	0	0	0	0	0	0
2	0	0	0	0	0	8786.87	8798.82	8374.04	8598.4	8897.84	0	0	0	0	0	0	0	0	0	0
2.1	0	0	0	0	0	0	0	0	0	0	0	0	0	0	0	0	0	0	0	0
7	0	0	0	0	0	0	0	0	0	0	0	0	0	0	0	0	0	0	0	0
7.1	0	0	0	0	0	0	0	0	0	0	9732.03	9644.3	9624.52	9774.7	9821.23	0	0	0	0	0
8	0	0	0	0	0	0	0	0	0	0	9732.03	9644.3	9624.52	9774.7	9821.23	0	0	0	0	0
8.1	0	0	0	0	0	0	0	0	0	0	0	0	0	0	0	0	0	0	0	0
14	0	0	0	0	0	0	0	0	0	0	0	0	0	0	0	0	0	0	0	0
14.1	0	0	0	0	0	0	0	0	0	0	0	0	0	0	0	9039.11	8783.6	8980.33	8761.04	8891.02
15	0	0	0	0	0	0	0	0	0	0	0	0	0	0	0	9039.11	8783.6	8980.33	8761.04	8891.02
15.1	0	0	0	0	0	0	0	0	0	0	0	0	0	0	0	0	0	0	0	0
21	0	0	0	0	0	0	0	0	0	0	0	0	0	0	0	0	0	0	0	0
21.1	0	0	0	0	0	0	0	0	0	0	0	0	0	0	0	0	0	0	0	0
22	0	0	0	0	0	0	0	0	0	0	0	0	0	0	0	0	0	0	0	0
22.1	0	0	0	0	0	0	0	0	0	0	0	0	0	0	0	0	0	0	0	0
28	0	0	0	0	0	0	0	0	0	0	0	0	0	0	0	0	0	0	0	0
Cloeon
	C-1	C-2	C-3	C-4	C-5	P1-1	P1-2	P1-3	P1-4	P1-5	P2-1	P2-2	P2-3	P2-4	P2-5	P3-1	P3-2	P3-3	P3-4	P3-5
0	0	0	0	0	0	142.5514	143.9209	148.4974	147.4672	154.1476	149.1711	148.1278	148.737	146.6913	147.9639	148.7833	148.4047	150.8864	142.4154	143.9149
1	0	0	0	0	0	142.5514	143.9209	148.4974	147.4672	154.1476	149.1711	148.1278	148.737	146.6913	147.9639	148.7833	148.4047	150.8864	142.4154	143.9149
1.1	0	0	0	0	0	142.5514	143.9209	148.4974	147.4672	154.1476	0	0	0	0	0	0	0	0	0	0
2	0	0	0	0	0	142.5514	143.9209	148.4974	147.4672	154.1476	0	0	0	0	0	0	0	0	0	0
2.1	0	0	0	0	0	0	0	0	0	0	0	0	0	0	0	0	0	0	0	0
7	0	0	0	0	0	0	0	0	0	0	0	0	0	0	0	0	0	0	0	0
7.1	0	0	0	0	0	0	0	0	0	0	0	0	0	0	0	0	0	0	0	0
8	0	0	0	0	0	0	0	0	0	0	0	0	0	0	0	0	0	0	0	0
8.1	0	0	0	0	0	0	0	0	0	0	0	0	0	0	0	0	0	0	0	0
14	0	0	0	0	0	0	0	0	0	0	0	0	0	0	0	0	0	0	0	0
14.1	0	0	0	0	0	0	0	0	0	0	0	0	0	0	0	0	0	0	0	0
15	0	0	0	0	0	0	0	0	0	0	0	0	0	0	0	0	0	0	0	0
15.1	0	0	0	0	0	0	0	0	0	0	0	0	0	0	0	0	0	0	0	0
21	0	0	0	0	0	0	0	0	0	0	0	0	0	0	0	0	0	0	0	0
21.1	0	0	0	0	0	0	0	0	0	0	0	0	0	0	0	0	0	0	0	0
22	0	0	0	0	0	0	0	0	0	0	0	0	0	0	0	0	0	0	0	0
22.1	0	0	0	0	0	0	0	0	0	0	0	0	0	0	0	0	0	0	0	0
28	0	0	0	0	0	0	0	0	0	0	0	0	0	0	0	0	0	0	0	0
Plea
	C-1	C-2	C-3	C-4	C-5	P1-1	P1-2	P1-3	P1-4	P1-5	P2-1	P2-2	P2-3	P2-4	P2-5	P3-1	P3-2	P3-3	P3-4	P3-5
0	0	0	0	0	0	250.9789	249.9141	250.8649	251.7145	250.318	252.578	251.9744	251.6877	250.2709	250.9049	249.1903	249.3058	251.1649	249.565	251.4518
1	0	0	0	0	0	250.9789	249.9141	250.8649	251.7145	250.318	252.578	251.9744	251.6877	250.2709	250.9049	249.1903	249.3058	251.1649	249.565	251.4518
1.1	0	0	0	0	0	250.9789	249.9141	250.8649	251.7145	250.318	0	0	0	0	0	0	0	0	0	0
2	0	0	0	0	0	250.9789	249.9141	250.8649	251.7145	250.318	0	0	0	0	0	0	0	0	0	0
2.1	0	0	0	0	0	0	0	0	0	0	0	0	0	0	0	0	0	0	0	0
7	0	0	0	0	0	0	0	0	0	0	0	0	0	0	0	0	0	0	0	0
7.1	0	0	0	0	0	0	0	0	0	0	266.0889	266.0023	265.8304	266.2556	267.2356	0	0	0	0	0
8	0	0	0	0	0	0	0	0	0	0	266.0889	266.0023	265.8304	266.2556	267.2356	0	0	0	0	0
8.1	0	0	0	0	0	0	0	0	0	0	0	0	0	0	0	0	0	0	0	0
14	0	0	0	0	0	0	0	0	0	0	0	0	0	0	0	0	0	0	0	0
14.1	0	0	0	0	0	0	0	0	0	0	0	0	0	0	0	228.431	230.0027	229.9363	232.9191	231.9076
15	0	0	0	0	0	0	0	0	0	0	0	0	0	0	0	228.431	230.0027	229.9363	232.9191	231.9076
15.1	0	0	0	0	0	0	0	0	0	0	0	0	0	0	0	0	0	0	0	0
21	0	0	0	0	0	0	0	0	0	0	0	0	0	0	0	0	0	0	0	0
21.1	0	0	0	0	0	250.5949	255.5238	257.6989	252.3761	250.6988	253.5471	259.6655	251.6415	242.7062	257.155	250.7195	248.9402	251.4107	251.9531	251.7369
22	0	0	0	0	0	250.5949	255.5238	257.6989	252.3761	250.6988	253.5471	259.6655	251.6415	242.7062	257.155	250.7195	248.9402	251.4107	251.9531	251.7369
22.1	0	0	0	0	0	0	0	0	0	0	0	0	0	0	0	0	0	0	0	0
28	0	0	0	0	0	0	0	0	0	0	0	0	0	0	0	0	0	0	0	0

## Sheet: MC_V
	Thiacloprid	Intended	35	µg/L	Theoretisch	36.48
				Measured Conc.	Nominaal	Intended
	Datum dosering	Serie	beker	(µg/L)	(%)	(%)
	24-feb-2015	Puls serie 1	A	31.5747	86.6	90.2
	24-feb-2015	Puls serie 1	B	27.6616	75.8	79
	24-feb-2015	Puls serie 1	C	31.7009	86.9	90.6
	24-feb-2015	Puls serie 2	A	31.8381	87.3	91
	24-feb-2015	Puls serie 2	B	31.2429	85.6	89.3
	24-feb-2015	Puls serie 2	C	29.6729	81.3	84.8
	03-Mrt-2015	Puls serie 1	A	31.8411	87.3	91
	03-Mrt-2015	Puls serie 1	B	31.3349	85.9	89.5
	03-Mrt-2015	Puls serie 1	C	31.516	86.4	90
	10-Mrt-2015	Puls serie 2	A	30.0622	82.4	85.9
	10-Mrt-2015	Puls serie 2	B	29.6947	81.4	84.8
	10-Mrt-2015	Puls serie 2	C	26.0742	71.5	74.5
	Thiamethoxam	Intended	45	µg/L	Theoretisch	45.62
				Measured Conc.		Intended
	Datum dosering	Serie	beker	(µg/L)		(%)
	17-mrt-2015	Puls serie 1	A	41.6143	91.2	92.5
	17-mrt-2015	Puls serie 1	B	42.2666	92.6	93.9
	17-mrt-2015	Puls serie 1	C	42.3514	92.8	94.1
	17-mrt-2015	Puls serie 2	A	43.7606	95.9	97.2
	17-mrt-2015	Puls serie 2	B	41.2961	90.5	91.8
	17-mrt-2015	Puls serie 2	C	41.856	91.7	93
	24-mrt-2015	Puls serie 1	A	43.1079	94.5	95.8
	24-mrt-2015	Puls serie 1	B	43.1587	94.6	95.9
	24-mrt-2015	Puls serie 1	C	44.1322	96.7	98.1
	31-mrt-2015	Puls serie 2	A	43.1882	94.7	96
	31-mrt-2015	Puls serie 2	B	42.731	93.7	95
	31-mrt-2015	Puls serie 2	C	42.3656	92.9	94.1
	Imidacloprid	Intended	50	µg/L	Theoretisch	52.36
				Measured Conc.	Nominaal	Intended
	Datum dosering	Serie	beker	(µg/L)	(%)	(%)
	17-mrt-2015	Puls serie 1	A	48.2187	92.1	96.4
	17-mrt-2015	Puls serie 1	B	48.2995	92.2	96.6
	17-mrt-2015	Puls serie 1	C	50.2605	96	100.5
	17-mrt-2015	Puls serie 2	A	51.3703	98.1	102.7
	17-mrt-2015	Puls serie 2	B	49.0409	93.7	98.1
	17-mrt-2015	Puls serie 2	C	51.6984	98.7	103.4
	24-mrt-2015	Puls serie 1	A	49.6634	94.8	99.3
	24-mrt-2015	Puls serie 1	B	49.1945	94	98.4
	24-mrt-2015	Puls serie 1	C	49.6738	94.9	99.3
	31-mrt-2015	Puls serie 2	A	48.6228	92.9	97.2
	31-mrt-2015	Puls serie 2	B	49.2926	94.1	98.6
