# Supplementary material for: Calibration and validation of toxicokinetic-toxicodynamic models for three neonicotinoids and some aquatic macroinvertebrates
Source: Ecotoxicology. 2018 May 1;27(7):992–1007. doi: 10.1007/s10646-018-1940-6 (PMC6132984; doi:10.1007/s10646-018-1940-6)
Supplement: Supplementary file 5 — raw survival data [file 10646_2018_1940_MOESM5_ESM.ods]

## Sheet: Legend
This spreadsheet file contains 4 sheets:
MS_V_Asellus	Raw survival counts from the MS_V validation experiment with Asellus
MS_V_Caenis	Raw survival counts from the MS_V validation experiment with Caenis
MS_V_Cloeon	Raw survival counts from the MS_V validation experiment with Cloeon
MS_V_Chaoborus	Raw survival counts from the MS_V validation experiment with Chaoborus
MS_V_Plea	Raw survival counts from the MS_V validation experiment with Plea
MC_V	Raw survival counts from the MC_C validation experiments with Cloeon dipterum and imidacloprid, thiacloprid and thiametoxam

## Sheet: MS_V_Asellus
Species	date (start)	concentration (µg/L)	treatment	replica	# animals in jar	17-Sep			18-Sep			19-Sep			22-Sep			23-Sep			24-Sep			25-Sep			26-Sep			29-Sep			30-Sep			02-Oct			03-Oct			06-Oct			07-Oct			08-Oct
						Dead	Alive	Immobile	Dead	Alive	Immobile	Dead	Alive	Immobile	Dead	Alive	Immobile	Dead	Alive	Immobile	Dead	Alive	Immobile	Dead	Alive	Immobile	Dead	Alive	Immobile	Dead	Alive	Immobile	Dead	Alive	Immobile	Dead	Alive	Immobile	Dead	Alive	Immobile	Dead	Alive	Immobile	Dead	Alive	Immobile	Dead	Alive
Asellus	16/09/2014	0	0	1	15	0	15	0	0	0	15	0	0	15	0	7	8	0	6	9	0	3	9	0	5	8	2	6	7	2	3	10	2	1	12	2	2	11	2	1	12	2	8	5	2	7	5	2	7
Asellus	16/09/2014	0	0	2	15	0	15	0	0	0	15	0	0	15	0	7	8	0	8	7	2	7	6	2	7	6	2	7	6	2	5	8	2	3	10	2	3	10	2	2	11	2	12	1	2	9	4	2	12
Asellus	16/09/2014	0	0	3	15	0	15	0	0	0	15	0	0	15	0	10	5	0	9	6	1	11	3	1	10	4	1	11	3	1	7	7	2	5	8	2	5	8	2	5	8	2	13	0	2	12	1	2	12
Asellus	16/09/2014	0	0	4	15	0	15	0	0	0	15	0	0	15	1	4	10	1	4	10	1	3	11	1	4	10	1	3	11	1	2	12	1	2	12	1	1	13	1	0	14	2	8	5	2	9	4	3	10
Asellus	16/09/2014	0	0	5	15	0	15	0	0	0	15	0	0	15	0	11	4	0	7	8	0	3	12	0	4	11	0	4	11	0	3	12	0	2	13	0	2	13	0	2	13	1	13	1	1	11	3	1	11
Asellus	16/09/2014	450	1	1	15	0	1	14	0	0	15	0	0	15	1	0	14	0	0	14	1	0	14	1	1	13	1	1	13	2	1	12	3	2	10	3	2	10	3	2	10	4	7	4	4	4	7	4	7
Asellus	16/09/2014	450	1	2	15	0	0	15	0	0	15	0	0	15	0	0	15	0	0	15	0	1	14	0	0	15	0	0	15	1	6	11	1	2	12	1	4	10	1	3	11	5	4	6	5	7	3	5	7
Asellus	16/09/2014	450	1	3	15	0	0	15	0	0	15	0	0	15	0	0	15	0	0	15	1	1	13	1	1	13	1	2	12	1	2	12	5	1	9	5	1	9	5	2	8	7	5	3	8	2	5	8	4
Asellus	16/09/2014	450	1	4	15	0	2	13	0	0	15	0	0	15	0	0	15	0	0	15	0	2	13	2	1	12	2	1	12	2	1	12	2	2	11	2	2	11	2	2	11	2	8	5	2	8	5	2	9
Asellus	16/09/2014	450	1	5	15	0	0	15	0	0	15	0	0	15	1	0	14	4	0	11	4	1	10	4	0	11	4	1	10	4	0	11	4	0	11	4	1	10	4	1	10	5	3	7	5	4	6	5	7
Asellus	16/09/2014	450	2	1	15	0	0	15	0	0	15	0	0	15	0	1	14	1	1	13	2	0	13	2	0	13	2	0	13	2	2	11	2	2	11	2	2	11	3	1	11	5	3	7	5	3	7	6	8
Asellus	16/09/2014	450	2	2	15	0	0	15	0	0	15	0	0	15	3	0	12	3	1	11	3	1	11	3	1	11	3	1	11	3	1	11	3	0	12	3	0	12	5	0	10	5	0	10	5	2	8	7	6
Asellus	16/09/2014	450	2	3	15	0	0	15	0	0	15	0	0	15	0	0	15	0	0	15	2	0	13	2	2	11	2	2	11	5	1	9	5	1	9	5	2	8	5	2	8	10	2	3	10	2	3	10	2
Asellus	16/09/2014	450	2	4	15	1	0	14	1	0	14	1	0	14	4	0	11	4	0	11	4	0	11	4	1	10	4	0	11	4	1	10	5	1	9	5	0	10	5	1	9	6	1	8	6	2	7	6	3
Asellus	16/09/2014	450	2	5	15	0	0	15	0	0	15	0	0	15	1	0	14	3	0	12	4	0	11	4	0	11	4	1	10	6	0	9	6	1	8	6	1	8	6	1	8	6	0	9	6	2	7	6	6
Asellus	16/09/2014	450	3	1	15	0	0	15	0	0	15	0	0	15	0	0	15	0	0	15	1	2	12	1	1	13	1	1	13	5	2	8	5	0	10	5	0	10	6	0	9	7	1	7	8	2	5	8	2
Asellus	16/09/2014	450	3	2	15	0	0	15	0	0	15	0	0	15	0	0	15	0	0	15	1	1	13	1	2	12	1	2	12	5	3	7	6	0	9	6	0	9	6	1	8	8	1	6	8	2	5	8	2
Asellus	16/09/2014	450	3	3	15	0	0	15	0	0	15	0	0	15	0	0	15	5	0	10	5	0	10	5	1	9	5	1	9	5	1	9	6	0	9	6	0	9	7	1	7	9	0	6	9	1	5	9	3
Asellus	16/09/2014	450	3	4	15	1	0	14	3	0	12	3	0	12	4	0	11	4	0	11	5	0	10	5	1	9	5	1	9	7	1	7	7	0	8	7	0	8	7	0	8	9	0	6	11	0	4	11	0
Asellus	16/09/2014	450	3	5	15	3	0	12	5	0	10	5	0	10	6	0	9	6	0	9	6	0	9	6	0	9	6	1	8	6	1	8	7	0	8	8	0	7	9	0	6	10	0	5	10	1	4	10	1
Timeframing:		Hours				24			48			72			144			168			192			216			240			312			336			384			408			456			480			504
		Days				1			2			3			6			7			8			9			10			13			14			16			17			19			20			21
[truncated: 2 more columns]

## Sheet: MS_V_Caenis
Species	date	concentration (µg/L)	treatment	replica	# animals in jar	27-Nov			28-Nov			01-Dec			02-Dec			03-Dec			04-Dec			05-Dec			08-Dec			09-Dec			10-Dec			11-Dec			12-Dec			15-Dec			16-Dec			17-Dec
						Dead	Alive	Immobile	Dead	Alive	Immobile	Dead	Alive	Immobile	Dead	Alive	Immobile	Dead	Alive	Immobile	Dead	Alive	Immobile	Dead	Alive	Immobile	Dead	Alive	Immobile	Dead	Alive	Immobile	Dead	Alive	Immobile	Dead	Alive	Immobile	Dead	Alive	Immobile	Dead	Alive	Immobile	Dead	Alive	Immobile	Dead	Alive
Caenis	26/11/2014	0	0	1	15	0	15	0	0	15	0	0	15	0	0	15	0	0	15	0	0	15	0	1	14	0	1	14	0	1	14	0	1	14	0	1	14	0	2	13	0	2	13	0	2	13	0	2	13
Caenis	26/11/2014	0	0	2	15	0	15	0	0	15	0	0	15	0	0	15	0	0	15	0	0	15	0	0	15	0	0	15	0	0	15	0	0	15	0	0	15	0	0	15	0	1	14	0	1	14	0	1	14
Caenis	26/11/2014	0	0	3	15	0	15	0	0	15	0	0	15	0	0	15	0	0	15	0	0	15	0	1	14	0	1	14	0	1	14	0	1	14	0	1	14	0	1	14	0	1	14	0	1	14	0	1	14
Caenis	26/11/2014	0	0	4	15	0	15	0	0	15	0	0	15	0	0	15	0	0	15	0	0	15	0	1	14	0	1	14	0	1	14	0	1	14	0	1	14	0	2	13	0	2	13	0	2	13	0	2	13
Caenis	26/11/2014	0	0	5	15	0	15	0	0	15	0	0	15	0	0	15	0	0	15	0	1	14	0	0	15	0	0	15	0	0	15	0	0	15	0	0	15	0	0	15	0	1	14	0	1	14	0	2	13
Caenis	26/11/2014	60	1	1	15	5	0	10	8	0	7	8	0	7	8	0	7	8	0	7	8	0	7	8	0	7	8	0	7	8	0	7	8	0	7	8	0	7	9	0	6	9	0	6	9	0	6	9	0
Caenis	26/11/2014	60	1	2	15	6	0	9	8	0	7	8	0	7	8	0	7	9	0	6	9	0	6	10	0	5	10	0	5	10	0	5	10	0	5	10	0	5	10	0	5	10	0	5	10	0	5	11	0
Caenis	26/11/2014	60	1	3	15	5	0	10	9	0	6	8	0	7	8	0	7	8	0	7	8	0	7	9	0	6	9	0	6	10	0	5	10	0	5	10	0	5	11	0	4	11	0	4	11	0	4	11	0
Caenis	26/11/2014	60	1	4	15	4	0	11	7	0	8	7	0	8	8	0	7	8	0	7	8	0	7	9	0	6	12	0	3	12	0	3	13	0	2	13	0	2	14	0	1	14	0	1	14	0	1	14	0
Caenis	26/11/2014	60	1	5	15	4	0	11	9	0	6	10	0	5	10	0	5	10	0	5	10	0	5	11	0	4	12	0	3	12	0	3	12	0	3	13	0	2	14	0	1	14	0	1	14	0	1	14	0
Caenis	26/11/2014	60	2	1	15	5	0	10	5	0	10	5	0	10	5	0	10	4	0	11	4	0	11	4	0	11	8	0	7	8	0	7	8	0	7	8	0	7	8	0	7	9	0	6	9	0	6	9	0
Caenis	26/11/2014	60	2	2	15	3	0	12	3	0	12	4	0	11	4	0	11	4	0	11	5	0	10	5	0	10	9	0	6	9	0	6	10	0	5	10	0	5	11	0	4	11	0	4	11	0	4	11	0
Caenis	26/11/2014	60	2	3	15	2	0	13	2	0	13	3	0	12	3	0	12	3	0	12	3	0	12	3	0	12	9	0	6	9	0	6	9	0	6	9	0	6	8	0	7	8	0	7	8	0	7	8	0
Caenis	26/11/2014	60	2	4	15	4	0	11	4	0	11	4	0	11	4	0	11	5	0	10	5	0	10	5	0	10	7	0	8	7	0	8	7	0	8	7	0	8	7	0	8	8	0	7	8	0	7	9	0
Caenis	26/11/2014	60	2	5	15	4	1	10	4	1	10	4	0	11	4	0	11	6	0	9	6	0	9	6	0	9	7	0	8	7	0	8	8	0	7	8	0	7	9	0	6	9	0	6	9	0	6	9	0
Caenis	26/11/2014	60	3	1	15	3	0	12	3	0	12	3	0	12	3	0	12	3	0	12	3	0	12	3	0	12	5	0	10	5	0	10	5	0	10	5	0	10	7	0	8	8	0	7	8	0	7	9	0
Caenis	26/11/2014	60	3	2	15	2	0	13	2	0	13	2	0	13	2	0	13	3	0	12	3	0	12	3	0	12	5	0	10	5	0	10	5	0	10	5	0	10	5	0	10	6	0	9	7	0	8	8	0
Caenis	26/11/2014	60	3	3	15	3	0	12	3	0	12	3	0	12	3	0	12	3	0	12	3	0	12	3	0	12	3	0	12	3	0	12	3	0	12	3	0	12	8	0	7	9	0	6	9	0	6	10	0
Caenis	26/11/2014	60	3	4	15	3	0	12	3	0	12	3	0	12	3	0	12	3	0	12	3	0	12	3	0	12	3	0	12	3	0	12	4	0	11	7	0	8	7	0	8	7	0	8	9	0	6	9	0
Caenis	26/11/2014	60	3	5	15	3	0	12	3	0	12	4	0	11	4	0	11	4	0	11	4	0	11	4	0	11	6	0	9	6	0	9	6	0	9	6	0	9	6	0	9	8	0	7	8	0	7	8	0
Timeframing:		Hours				24			48			120			144			168			192			216			240			312			336			384			408			480			504			528
		Days				1			2			5			6			7			8			9			10			13			14			16			17			20			21			22
[truncated: 2 more columns]

## Sheet: MS_V_Chaoborus
Species	date	concentration (µg/L)	treatment	replica	# animals in jar	11-Nov			12-Nov			13-Nov			14-Nov			17-Nov			18-Nov			19-Nov			20-Nov			21-Nov			24-Nov			25-Nov			26-Nov			27-Nov			28-Nov			01-Dec
						Dead	Alive	Immobile	Dead	Alive	Immobile	Dead	Alive	Immobile	Dead	Alive	Immobile	Dead	Alive	Immobile	Dead	Alive	Immobile	Dead	Alive	Immobile	Dead	Alive	Immobile	Dead	Alive	Immobile	Dead	Alive	Immobile	Dead	Alive	Immobile	Dead	Alive	Immobile	Dead	Alive	Immobile	Dead	Alive	Immobile	Dead	Alive
Chaoborus	10/11/2014	0	0	1	15	1	14	0	1	14	0	1	14	0	1	14	0	1	14	0	1	14	0	1	14	0	1	14	0	1	14	0	1	14	0	1	14	0	1	14	0	1	14	0	1	14	0	1	14
Chaoborus	10/11/2014	0	0	2	15	0	15	0	0	15	0	0	15	0	0	15	0	0	15	0	0	15	0	0	15	0	0	15	0	0	15	0	0	15	0	0	15	0	0	15	0	0	15	0	0	15	0	0	15
Chaoborus	10/11/2014	0	0	3	15	1	14	0	1	14	0	1	14	0	1	14	0	1	14	0	1	14	0	1	14	0	1	14	0	1	14	0	1	14	0	1	14	0	1	14	0	1	14	0	1	14	0	1	14
Chaoborus	10/11/2014	0	0	4	15	0	15	0	0	15	0	1	14	0	1	14	0	1	14	0	1	14	0	1	14	0	1	14	0	1	14	0	1	14	0	1	14	0	1	14	0	1	14	0	1	14	0	1	14
Chaoborus	10/11/2014	0	0	5	15	0	15	0	0	15	0	0	15	0	0	15	0	0	15	0	0	15	0	0	15	0	0	15	0	0	15	0	0	15	0	0	15	0	0	15	0	0	15	0	0	15	0	0	15
Chaoborus	10/11/2014	10,000	1	1	15	2	13	0	7	2	6	8	1	6	8	0	7	11	0	4	12	0	3	13	0	2	13	0	2	14	0	1	15	0	0	15	0	0	15	0	0	15	0	0	15	0	0	15	0
Chaoborus	10/11/2014	10,000	1	2	15	5	10	0	9	4	2	11	4	0	11	4	0	11	4	0	12	0	3	14	0	1	15	0	0	15	0	0	15	0	0	15	0	0	15	0	0	15	0	0	15	0	0	15	0
Chaoborus	10/11/2014	10,000	1	3	15	5	10	0	8	6	1	10	5	0	10	5	0	11	4	0	12	2	1	13	2	0	13	2	0	13	2	0	13	1	1	14	0	1	14	0	1	14	0	1	14	0	1	15	0
Chaoborus	10/11/2014	10,000	1	4	15	3	12	0	5	9	1	6	9	0	6	7	2	11	0	4	12	0	3	14	0	1	15	0	0	15	0	0	15	0	0	15	0	0	15	0	0	15	0	0	15	0	0	15	0
Chaoborus	10/11/2014	10,000	1	5	15	2	13	0	7	8	0	7	8	0	7	8	0	9	6	0	9	6	0	14	0	1	15	0	0	15	0	0	15	0	0	15	0	0	15	0	0	15	0	0	15	0	0	15	0
Chaoborus	10/11/2014	10,000	2	1	15	3	11	1	4	11	0	4	11	0	4	11	0	4	5	6	10	0	5	15	0	0	15	0	0	15	0	0	15	0	0	15	0	0	15	0	0	15	0	0	15	0	0	15	0
Chaoborus	10/11/2014	10,000	2	2	15	2	11	2	6	9	0	12	3	0	12	2	1	14	1	0	15	0	0	15	0	0	15	0	0	15	0	0	15	0	0	15	0	0	15	0	0	15	0	0	15	0	0	15	0
Chaoborus	10/11/2014	10,000	2	3	15	6	9	0	7	8	0	8	7	0	8	5	2	10	5	0	13	0	2	15	0	0	15	0	0	15	0	0	15	0	0	15	0	0	15	0	0	15	0	0	15	0	0	15	0
Chaoborus	10/11/2014	10,000	2	4	15	4	9	2	5	10	0	6	9	0	6	8	1	9	6	0	15	0	0	15	0	0	15	0	0	15	0	0	15	0	0	15	0	0	15	0	0	15	0	0	15	0	0	15	0
Chaoborus	10/11/2014	10,000	2	5	15	5	9	1	6	9	0	6	9	0	6	9	0	9	6	0	13	0	2	15	0	0	15	0	0	15	0	0	15	0	0	15	0	0	15	0	0	15	0	0	15	0	0	15	0
Chaoborus	10/11/2014	10,000	3	1	15	2	13	0	2	11	2	5	10	0	5	10	0	7	8	0	11	0	4	13	1	1	14	1	0	14	1	0	14	0	1	15	0	0	15	0	0	15	0	0	15	0	0	15	0
Chaoborus	10/11/2014	10,000	3	2	15	2	12	1	2	11	2	4	11	0	4	11	0	5	10	0	6	7	2	9	4	2	9	4	2	9	4	2	10	5	0	12	1	2	12	0	3	14	0	1	15	0	0	15	0
Chaoborus	10/11/2014	10,000	3	3	15	2	13	0	2	9	4	4	9	2	4	8	3	8	7	0	9	4	2	9	4	2	11	4	0	11	3	1	11	2	1	14	0	1	14	0	1	14	0	1	15	0	0	15	0
Chaoborus	10/11/2014	10,000	3	4	15	5	10	0	7	8	0	7	8	0	7	8	0	9	6	0	9	3	3	12	2	1	12	1	2	12	1	2	14	0	1	15	0	0	15	0	0	15	0	0	15	0	0	15	0
Chaoborus	10/11/2014	10,000	3	5	15	7	8	0	7	8	0	9	6	0	9	5	1	11	4	0	11	0	4	13	0	2	14	0	1	14	0	1	15	0	0	15	0	0	15	0	0	15	0	0	15	0	0	15	0
Timeframing:		Hours				24			48			72			96			168			192			216			240			264			336			360			384			408			432			504
		Days				1			2			3			4			7			8			9			10			11			14			15			16			17			18			21
[truncated: 2 more columns]

## Sheet: MS_V_Cloeon
Species	date (start)	concentration (µg/L)	treatment	replica	# animals in jar	04-Nov			05-Nov			07-Nov			10-Nov			11-Nov			12-Nov			17-Nov			18-Nov			19-Nov			20-Nov			21-Nov			24-Nov			Mortaliteit (%)
						Dead	Alive	Immobile	Dead	Alive	Immobile	Dead	Alive	Immobile	Dead	Alive	Immobile	Dead	Alive	Immobile	Dead	Alive	Immobile	Dead	Alive	Immobile	Dead	Alive	Immobile	Dead	Alive	Immobile	Dead	Alive	Immobile	Dead	Alive	Immobile	Dead	Alive	Immobile
Cloeon	03/11/2014	0	0	1	15	0	15	0	0	15	0	0	15	0	1	14	0	1	14	0	1	14	0	1	14	0	1	14	0	1	14	0	1	14	0	1	14	0	1	14	0	1
Cloeon	03/11/2014	0	0	2	15	0	15	0	0	15	0	0	15	0	0	15	0	0	15	0	0	15	0	0	15	0	0	15	0	0	15	0	0	15	0	0	15	0	0	15	0
Cloeon	03/11/2014	0	0	3	15	0	15	0	0	15	0	0	15	0	0	15	0	0	15	0	0	15	0	0	15	0	0	15	0	0	15	0	0	15	0	0	15	0	0	15	0
Cloeon	03/11/2014	0	0	4	15	0	15	0	0	15	0	0	15	0	0	15	0	0	15	0	0	15	0	0	15	0	0	15	0	0	15	0	0	15	0	0	15	0	0	15	0
Cloeon	03/11/2014	0	0	5	15	0	15	0	0	15	0	0	15	0	0	15	0	0	15	0	0	15	0	0	15	0	0	15	0	0	15	0	0	15	0	0	15	0	0	15	0
Cloeon	03/11/2014	150	1	1	15	4	0	11	9	0	6	12	0	3	15	0	0	15	0	0	15	0	0	15	0	0	15	0	0	15	0	0	15	0	0	15	0	0	15	0	0	100
Cloeon	03/11/2014	150	1	2	15	3	0	12	11	0	4	14	0	1	15	0	0	15	0	0	15	0	0	15	0	0	15	0	0	15	0	0	15	0	0	15	0	0	15	0	0
Cloeon	03/11/2014	150	1	3	15	5	0	10	13	0	2	13	0	2	15	0	0	15	0	0	15	0	0	15	0	0	15	0	0	15	0	0	15	0	0	15	0	0	15	0	0
Cloeon	03/11/2014	150	1	4	15	3	0	12	11	0	4	13	0	2	15	0	0	15	0	0	15	0	0	15	0	0	15	0	0	15	0	0	15	0	0	15	0	0	15	0	0
Cloeon	03/11/2014	150	1	5	15	4	0	11	12	0	3	12	0	3	15	0	0	15	0	0	15	0	0	15	0	0	15	0	0	15	0	0	15	0	0	15	0	0	15	0	0
Cloeon	03/11/2014	150	2	1	15	4	0	11	4	0	11	7	0	8	14	0	1	15	0	0	15	0	0	15	0	0	15	0	0	15	0	0	15	0	0	15	0	0	15	0	0	100
Cloeon	03/11/2014	150	2	2	15	3	0	12	4	0	11	8	0	7	11	0	4	15	0	0	15	0	0	15	0	0	15	0	0	15	0	0	15	0	0	15	0	0	15	0	0
Cloeon	03/11/2014	150	2	3	15	5	0	10	5	0	10	7	0	8	15	0	0	15	0	0	15	0	0	15	0	0	15	0	0	15	0	0	15	0	0	15	0	0	15	0	0
Cloeon	03/11/2014	150	2	4	15	4	0	11	4	0	11	10	0	5	14	0	1	15	0	0	15	0	0	15	0	0	15	0	0	15	0	0	15	0	0	15	0	0	15	0	0
Cloeon	03/11/2014	150	2	5	15	3	0	12	5	0	10	7	0	8	13	0	2	15	0	0	15	0	0	15	0	0	15	0	0	15	0	0	15	0	0	15	0	0	15	0	0
Cloeon	03/11/2014	150	3	1	15	4	0	11	4	0	11	9	0	6	15	0	0	15	0	0	15	0	0	15	0	0	15	0	0	15	0	0	15	0	0	15	0	0	15	0	0	100
Cloeon	03/11/2014	150	3	2	15	4	0	11	4	0	11	8	0	7	14	0	1	14	0	1	14	1	0	15	0	0	15	0	0	15	0	0	15	0	0	15	0	0	15	0	0
Cloeon	03/11/2014	150	3	3	15	4	0	11	5	0	10	8	0	7	15	0	0	15	0	0	15	0	0	15	0	0	15	0	0	15	0	0	15	0	0	15	0	0	15	0	0
Cloeon	03/11/2014	150	3	4	15	5	0	10	5	0	10	7	0	8	15	0	0	15	0	0	15	0	0	15	0	0	15	0	0	15	0	0	15	0	0	15	0	0	15	0	0
Cloeon	03/11/2014	150	3	5	15	3	0	12	4	0	11	7	0	8	13	0	2	13	0	2	15	0	0	15	0	0	15	0	0	15	0	0	15	0	0	15	0	0	15	0	0
Timeframing:		Hours				24			48			96			168			192			216			336			360			384			408			432			504
		Days				1			2			4			7			8			9			14			15			16			17			18			21

## Sheet: MS_V_Plea
Species	date	concentration (µg/L)concentration (µg/L)	treatment	replica	# animals in jar	19-Nov			20-Nov			21-Nov			24-Nov			25-Nov			26-Nov			27-Nov			28-Nov			01-Dec			02-Dec			03-Dec			04-Dec			05-Dec			08-Dec			09-Dec
						Dead	Alive	Immobile	Dead	Alive	Immobile	Dead	Alive	Immobile	Dead	Alive	Immobile	Dead	Alive	Immobile	Dead	Alive	Immobile	Dead	Alive	Immobile	Dead	Alive	Immobile	Dead	Alive	Immobile	Dead	Alive	Immobile	Dead	Alive	Immobile	Dead	Alive	Immobile	Dead	Alive	Immobile	Dead	Alive	Immobile	Dead	Alive
Plea	18/11/2014	0	0	1	15	0	15	0	0	15	0	0	15	0	0	15	0	0	15	0	0	15	0	0	15	0	0	15	0	0	15	0	0	15	0	0	15	0	0	15	0	0	15	0	0	14	1	0	15
Plea	18/11/2014	0	0	2	15	0	15	0	0	15	0	0	15	0	0	15	0	0	15	0	0	15	0	0	15	0	0	15	0	0	15	0	0	15	0	0	15	0	0	15	0	0	15	0	0	15	0	0	15
Plea	18/11/2014	0	0	3	15	0	15	0	0	15	0	0	15	0	0	15	0	0	15	0	0	15	0	0	15	0	0	15	0	0	15	0	0	15	0	0	15	0	0	15	0	0	15	0	0	14	1	0	15
Plea	18/11/2014	0	0	4	15	0	15	0	0	15	0	0	15	0	0	15	0	0	15	0	0	15	0	0	15	0	0	15	0	0	15	0	0	15	0	0	15	0	0	15	0	0	15	0	0	15	0	0	15
Plea	18/11/2014	0	0	5	15	0	15	0	0	15	0	0	15	0	0	15	0	0	15	0	0	15	0	0	15	0	0	15	0	0	15	0	0	15	0	0	15	0	0	15	0	0	15	0	0	15	0	0	15
Plea	18/11/2014	250	1	1	16	0	6	10	2	0	14	3	0	13	3	12	1	3	13	0	3	13	0	3	13	0	3	13	0	3	13	0	3	13	0	3	13	0	3	13	0	3	13	0	3	13	0	3	13
Plea	18/11/2014	250	1	2	15	0	5	10	0	0	15	0	0	15	0	13	2	0	13	2	0	13	2	0	13	2	0	13	2	0	15	0	0	15	0	0	15	0	0	15	0	0	15	0	0	15	0	0	15
Plea	18/11/2014	250	1	3	15	0	2	13	1	0	14	2	0	13	2	13	0	2	13	0	2	13	0	2	13	0	2	13	0	2	13	0	2	13	0	2	13	0	2	13	0	3	12	0	3	12	0	3	12
Plea	18/11/2014	250	1	4	15	0	4	11	2	0	13	5	0	10	5	10	0	5	10	0	5	10	0	5	10	0	5	10	0	5	10	0	5	10	0	5	10	0	5	10	0	5	10	0	5	10	0	5	10
Plea	18/11/2014	250	1	5	15	0	3	12	1	0	14	4	0	11	4	11	0	4	11	0	4	11	0	4	11	0	4	11	0	4	11	0	4	11	0	4	11	0	4	11	0	4	11	0	4	11	0	4	11
Plea	18/11/2014	250	2	1	15	0	4	11	0	14	1	0	15	0	0	15	0	0	15	0	0	0	15	4	0	11	4	0	11	4	11	0	4	11	0	4	11	0	4	11	0	4	11	0	4	11	0	4	11
Plea	18/11/2014	250	2	2	15	0	4	11	0	14	1	0	15	0	0	15	0	0	15	0	0	0	15	1	0	14	2	0	13	2	12	1	2	12	1	2	12	1	2	13	0	2	13	0	2	13	0	2	13
Plea	18/11/2014	250	2	3	15	0	3	12	0	15	0	0	15	0	0	15	0	0	15	0	0	0	15	5	0	10	5	0	10	5	10	0	5	10	0	5	10	0	5	10	0	5	10	0	5	10	0	5	10
Plea	18/11/2014	250	2	4	15	0	2	13	0	15	0	0	15	0	0	15	0	0	15	0	0	0	15	2	0	13	4	0	11	4	11	0	4	11	0	4	11	0	4	11	0	4	11	0	4	11	0	4	11
Plea	18/11/2014	250	2	5	15	0	5	10	0	15	0	0	15	0	0	15	0	0	15	0	0	0	15	2	0	13	3	0	12	3	12	0	3	12	0	3	12	0	3	12	0	3	12	0	3	12	0	3	12
Plea	18/11/2014	250	3	1	15	0	3	12	0	15	0	0	15	0	0	15	0	0	15	0	0	15	0	0	15	0	0	15	0	0	15	0	0	15	0	1	0	14	3	0	12	3	0	12	4	11	0	4	11
Plea	18/11/2014	250	3	2	15	0	4	11	0	12	3	0	15	0	0	15	0	0	15	0	0	15	0	0	15	0	0	15	0	0	15	0	0	15	0	4	0	11	4	0	11	6	0	9	7	8	0	7	8
Plea	18/11/2014	250	3	3	15	0	5	10	0	15	0	0	15	0	0	15	0	0	15	0	0	15	0	0	15	0	0	15	0	0	15	0	0	15	0	1	0	14	1	0	14	1	0	14	4	11	0	4	11
Plea	18/11/2014	250	3	4	15	0	3	12	0	14	1	0	15	0	0	15	0	0	15	0	0	15	0	0	15	0	0	15	0	0	15	0	0	15	0	0	0	15	1	0	14	1	0	14	4	11	0	4	11
Plea	18/11/2014	250	3	5	15	0	5	10	0	13	2	0	15	0	0	15	0	0	15	0	0	15	0	0	15	0	0	15	0	0	15	0	0	15	0	0	0	15	2	0	13	3	0	12	3	12	0	3	12
Timeframing:		Hours				24			48			72			144			168			192			216			240			312			336			360			384			408			480			504
		Days				1			2			3			6			7			8			9			10			13			14			15			16			17			20			21
[truncated: 2 more columns]

## Sheet: MC_V
Compound	treatment	Replicate	day	1	3	7	10	14	17	21	24	28
			alive
Control		A	10			10		9		9		9
Control		B	10			8		8		8		8
Control		C	10			9		9		7		6
Control		D	10			10		10		10		10
Control		E	10			10		7		7		7
Control		F	10			8		8		8		8
Control		G	10			10		10		10		9
Control		H	10			8		8		8		8
Control		I	10			9		9		9		8
IMI	Puls serie 1	A	10	9	8	7	5	4	3	1	1	1
IMI	Puls serie 1	B	10	10	10	9	8	4	4	4	4	4
IMI	Puls serie 1	C	10	10	8	7	7	6	5	5	5	3
IMI	Puls serie 2	A	10	10	10	6	6	6	5	4	4	4
IMI	Puls serie 2	B	10	10	9	8	8	8	7	3	3	2
IMI	Puls serie 2	C	10	10	10	8	8	8	7	3	3	3
TC	Puls serie 1	A	10	10	6	4	0	0	0	0	0	0
TC	Puls serie 1	B	10	9	8	5	4	1	1	1	1	0
TC	Puls serie 1	C	10	9	9	7	5	0	0	0	0	0
TC	Puls serie 2	A	10	9	6	6	6	6	5	3	3	3
TC	Puls serie 2	B	10	9	6	3	3	3	3	3	3	3
TC	Puls serie 2	C	10	8	8	7	7	7	5	4	4	4
TM	Puls serie 1	A	10	10	10	6	3	3	2	0	0	0
TM	Puls serie 1	B	10	10	10	6	3	3	1	1	1	0
TM	Puls serie 1	C	10	10	10	8	5	5	2	0	0	0
TM	Puls serie 2	A	10	9	9	6	1	1	0	0	0	0
TM	Puls serie 2	B	10	9	9	4	3	2	2	1	1	0
TM	Puls serie 2	C	10	10	10	9	4	3	3	3	2	0
