# Supplementary material for: Calibration and validation of toxicokinetic-toxicodynamic models for three neonicotinoids and some aquatic macroinvertebrates
Source: Ecotoxicology. 2018 May 1;27(7):992–1007. doi: 10.1007/s10646-018-1940-6 (PMC6132984; doi:10.1007/s10646-018-1940-6)
Supplement: Supplementary file 6 — indicator calculations [file 10646_2018_1940_MOESM6_ESM.ods]

## Sheet: Legend
This spreadsheet file contains 4 sheets:
MS_V	contains observed and modelled survival counts for the 'multiple species' data set, for imidacloprid and 5 macroinvertebrate species, 3 tested pulse profiles (P1, P2, P3)
MC_V_acute	contains observed and modelled survival counts for the 'multiple compounds' data set MC_V, model predictions based on acute calibration data, for Cloeon dipterum and imidacloprid, thiacloprid and thiamethoxam, 2 tested pulse profiles (P1, P2)
MC_V_chronic	contains observed and modelled survival counts for the 'multiple compounds' data set MC_V, model predictions based on chronic calibration data, for Cloeon dipterum and imidacloprid, thiacloprid and thiamethoxam, 2 tested pulse profiles (P1, P2)
Collection	contains summary table for the three data sets, equal to table 2 from the manuscript.
	All sheets contains absolute numbers of survivors, and indicators being calculated based on these numbers: mean prediction error (MPE), the normalised root mean square error (NRMSE), and survival probability prediction error (SPPE). For definition of these indicators, refer to the manuscript and the supporting information.
Legend of abbreviations
SD model	Stochastic death (GUTS) model
IT model	Individual tolerance (GUTS) model
IMI	Imidacloprid
TC	Thiacloprid
TM	Thiametoxam
P1,P2,P3	Profile 1, 2, 3: Tested time-variable exposure profiles
MPE	model predictions error
NRMSE	Normalised root mean square error
SPPE	Survival probabilities prediction error

## Sheet: MS_V
	SD model																				IT model
	IMI																				IMI
	Asellus																				Asellus
	P1						P2						P3								P1						P2						P3
day	observed	SD model	MPE	NRMSE	SPPE	day	observed	SD model	MPE	NRMSE	SPPE	day	observed	SD model	MPE	NRMSE	SPPE			day	observed	IT model	MPE	NRMSE	SPPE	day	observed	IT model	MPE	NRMSE	SPPE	day	observed	IT model	MPE	NRMSE	SPPE
0	75	75	0.00	0		0	75	75	0.00	0		0	75	75	0.00	0				0	75	75	0.00	0		0	75	75	0.00	0		0	75	75	0.00	0
1	75	74	0.01	1		1	74	74	0.00	0		1	71	74	0.04	9				1	75	74	0.01	1		1	74	74	0.00	0		1	71	74	0.04	9
2	75	72	0.04	9		2	74	73	0.01	1		2	67	72	0.07	25				2	75	72	0.04	9		2	74	74	0.00	0		2	67	73	0.08	36
3	75	70	0.07	25		3	74	71	0.04	9		3	67	71	0.06	16				3	75	72	0.04	9		3	74	73	0.01	1		3	67	73	0.08	36
6	73	63	0.16	100		6	67	67	0.00	0		6	65	67	0.03	4				6	73	70	0.04	9		6	67	71	0.06	16		6	65	72	0.10	49
7	71	61	0.16	100		7	64	65	0.02	1		7	60	65	0.08	25				7	71	70	0.01	1		7	64	71	0.10	49		7	60	71	0.15	121
8	69	58	0.19	121		8	60	63	0.05	9		8	57	64	0.11	49				8	69	69	0.00	0		8	60	70	0.14	100		8	57	71	0.20	196
9	67	56	0.20	121		9	60	61	0.02	1		9	57	62	0.08	25				9	67	69	0.03	4		9	60	69	0.13	81		9	57	70	0.19	169
10	67	55	0.22	144		10	60	59	0.02	1		10	57	61	0.07	16				10	67	68	0.01	1		10	60	68	0.12	64		10	57	69	0.17	144
13	65	49	0.33	256		13	55	52	0.06	9		13	47	58	0.19	121				13	65	67	0.03	4		13	55	67	0.18	144		13	47	68	0.31	441
14	60	48	0.25	144		14	54	51	0.06	9		14	44	57	0.23	169				14	60	67	0.10	49		14	54	66	0.18	144		14	44	68	0.35	576
15	60	45	0.33	225		15	54	48	0.13	36		15	43	53	0.19	100				15	60	66	0.09	36		15	54	65	0.17	121		15	43	66	0.35	529
16	60	44	0.36	256		16	51	46	0.11	25		16	40	51	0.22	121				16	60	65	0.08	25		16	51	65	0.22	196		16	40	65	0.38	625
17	52	41	0.27	121		17	43	43	0.00	0		17	32	48	0.33	256				17	52	65	0.20	169		17	43	64	0.33	441		17	32	64	0.50	1024
20	51	40	0.28	121		20	43	42	0.02	1		20	29	47	0.38	324				20	51	64	0.20	169		20	43	63	0.32	400		20	29	64	0.55	1225
21	51	38	0.34	169		21	40	40	0.00	0		21	29	45	0.36	256				21	51	64	0.20	169		21	40	63	0.37	529		21	29	63	0.54	1156
			20.1%	0.167	17.3%				3.3%	0.043	0.0%				15.1%	0.185	-21.3%						6.9%	0.098	-17.3%				14.5%	0.202	-30.7%				25.0%	0.379	-45.3%
	IMI																				IMI
	Caenis																				Caenis
	P1						P2						P3								P1						P2						P3
day	observed	SD model	MPE	NRMSE	SPPE	day	observed	SD model	MPE	NRMSE	SPPE	day	observed	SD model	MPE	NRMSE	SPPE			day	observed	IT model	MPE	NRMSE	SPPE	day	observed	IT model	MPE	NRMSE	SPPE	day	observed	IT model	MPE	NRMSE	SPPE
0	75	75	0.00	0		0	75	75	0.00	0		0	75	75	0.00	0				0	75	75	0.00	0		0	75	75	0.00	0		0	75	75	0.00	0
1	51	68	0.25	289		1	57	67	0.15	100		1	61	68	0.10	49				1	51	62	0.18	121		1	57	63	0.10	36		1	61	62	0.02	1
2	34	36	0.06	4		2	57	47	0.21	100		2	61	49	0.24	144				2	34	24	0.42	100		2	57	60	0.05	9		2	61	60	0.02	1
5	34	4	7.50	900		5	55	24	1.29	961		5	60	26	1.31	1156				5	34	23	0.48	121		5	55	59	0.07	16		5	60	59	0.02	1
6	33	3	10.00	900		6	55	21	1.62	1156		6	60	23	1.61	1369				6	33	23	0.43	100		6	55	59	0.07	16		6	60	59	0.02	1
7	32	2	15.00	900		7	53	16	2.31	1369		7	59	20	1.95	1521				7	32	23	0.39	81		7	53	59	0.10	36		7	59	58	0.02	1
8	32	1	31.00	961		8	52	11	3.73	1681		8	59	19	2.11	1600				8	32	23	0.39	81		8	52	24	1.17	784		8	59	58	0.02	1
9	28	1	27.00	729		9	52	7	6.43	2025		9	59	18	2.28	1681				9	28	22	0.27	36		9	52	22	1.36	900		9	59	57	0.04	4
10	24	1	23.00	529		10	35	5	6.00	900		10	53	15	2.53	1444				10	24	22	0.09	4		10	35	22	0.59	169		10	53	57	0.07	16
13	23	0	#DIV/0!	529		13	35	1	34.00	1156		13	53	15	2.53	1444				13	23	22	0.05	1		13	35	22	0.59	169		13	53	57	0.07	16
14	22	0	#DIV/0!	484		14	33	1	32.00	1024		14	52	15	2.47	1369				14	22	22	0.00	0		14	33	22	0.50	121		14	52	57	0.09	25
16	21	0	#DIV/0!	441		16	33	1	32.00	1024		16	49	7	6.00	1764				16	21	22	0.05	1		16	33	22	0.50	121		16	49	21	1.33	784
17	17	0	#DIV/0!	289		17	32	0	#DIV/0!	1024		17	42	4	9.50	1444				17	17	22	0.23	25		17	32	21	0.52	121		17	42	21	1.00	441
20	17	0	#DIV/0!	289		20	30	0	#DIV/0!	900		20	37	2	17.50	1225				20	17	21	0.19	16		20	30	21	0.43	81		20	37	20	0.85	289
21	17	0	#DIV/0!	289		21	30	0	#DIV/0!	900		21	34	2	16.00	1024				21	17	21	0.19	16		21	30	21	0.43	81		21	34	20	0.70	196
22	16	0	#DIV/0!	256		22	29	0	#DIV/0!	841		22	31	2	14.50	841				22	16	21	0.24	25		22	29	21	0.38	64		22	31	20	0.55	121
			#DIV/0!	0.742	21.3%				#DIV/0!	0.691	38.7%				503.9%	0.636	38.7%						22.4%	0.227	-6.7%				42.9%	0.293	10.7%				30.0%	0.206	14.7%
	IMI																				IMI
	Chaoborus																				Chaoborus
	P1						P2						P3								P1						P2						P3
day	observed	SD model	MPE	NRMSE	SPPE	day	observed	SD model	MPE	NRMSE	SPPE	day	observed	SD model	MPE	NRMSE	SPPE			day	observed	IT model	MPE	NRMSE	SPPE	day	observed	IT model	MPE	NRMSE	SPPE	day	observed	IT model	MPE	NRMSE	SPPE
0	75	75	0.00	0		0	75	75	0.00	0		0	75	75	0.00	0				0	75	75	0.00	0		0	75	75	0.00	0		0	75	75	0.00	0
1	58	74	0.22	256		1	55	74	0.26	361		1	57	74	0.23	289				1	58	73	0.21	225		1	55	73	0.25	324		1	57	73	0.22	256
2	39	60	0.35	441		2	47	68	0.31	441		2	55	68	0.19	169				2	39	59	0.34	400		2	47	73	0.36	676		2	55	73	0.25	324
3	33	44	0.25	121		3	39	63	0.38	576		3	46	62	0.26	256				3	33	58	0.43	625		3	39	73	0.47	1156		3	46	73	0.37	729
4	33	32	0.03	1		4	39	58	0.33	361		4	46	58	0.21	144				4	33	58	0.43	625		4	39	73	0.47	1156		4	46	73	0.37	729
7	22	12	0.83	100		7	29	43	0.33	196		7	35	43	0.19	64				7	22	58	0.62	1296		7	29	73	0.60	1936		7	35	73	0.52	1444
8	18	8	1.25	100		8	9	36	0.75	729		8	29	40	0.28	121				8	18	58	0.69	1600		8	9	57	0.84	2304		8	29	73	0.60	1936
9	7	7	0.00	0		9	0	26	1.00	676		9	19	37	0.49	324				9	7	58	0.88	2601		9	0	56	1.00	3136		9	19	73	0.74	2916
10	4	5	0.20	1		10	0	19	1.00	361		10	15	33	0.55	324				10	4	57	0.93	2809		10	0	56	1.00	3136		10	15	73	0.79	3364
11	3	3	0.00	0		11	0	13	1.00	169		11	15	31	0.52	256				11	3	57	0.95	2916		11	0	56	1.00	3136		11	15	73	0.79	3364
14	2	1	1.00	1		14	0	5	1.00	25		14	11	24	0.54	169				14	2	57	0.96	3025		14	0	56	1.00	3136		14	11	72	0.85	3721
15	1	1	0.00	0		15	0	4	1.00	16		15	4	19	0.79	225				15	1	57	0.98	3136		15	0	56	1.00	3136		15	4	57	0.93	2809
16	1	1	0.00	0		16	0	3	1.00	9		16	4	15	0.73	121				16	1	57	0.98	3136		16	0	56	1.00	3136		16	4	56	0.93	2704
17	1	0	#DIV/0!	1		17	0	2	1.00	4		17	2	11	0.82	81				17	1	57	0.98	3136		17	0	56	1.00	3136		17	2	56	0.96	2916
18	1	0	#DIV/0!	1		18	0	1	1.00	1		18	0	7	1.00	49				18	1	57	0.98	3136		18	0	56	1.00	3136		18	0	56	1.00	3136
21	0	0	#DIV/0!	0		21	0	0	#DIV/0!	0		21	0	3	1.00	9				21	0	57	1.00	3249		21	0	56	1.00	3136		21	0	56	1.00	3136
			#DIV/0!	0.429	0.0%				#DIV/0!	0.855	0.0%				48.6%	0.494	-4.0%						71.1%	2.398	-76.0%				74.9%	2.582	-74.7%				64.5%	1.772	-74.7%
	IMI																				IMI
	Cloeon																				Cloeon
	P1						P2						P3								P1						P2						P3
day	observed	SD model	MPE	NRMSE	SPPE	day	observed	SD model	MPE	NRMSE	SPPE	day	observed	SD model	MPE	NRMSE	SPPE			day	observed	IT model	MPE	NRMSE	SPPE	day	observed	IT model	MPE	NRMSE	SPPE	day	observed	IT model	MPE	NRMSE	SPPE
0	75	75	0.00	0		0	75	75	0.00	0		0	75	75	0.00	0				0	75	75	0.00	0		0	75	75	0.00	0		0	75	75	0.00	0
1	56	62	0.10	36		1	56	62	0.10	36		1	55	62	0.11	49				1	56	49	0.14	49		1	56	48	0.17	64		1	55	48	0.15	49
2	19	28	0.32	81		2	53	37	0.43	256		2	53	39	0.36	196				2	19	21	0.10	4		2	53	46	0.15	49		2	53	47	0.13	36
4	11	3	2.67	64		4	36	16	1.25	400		4	36	15	1.40	441				4	11	20	0.45	81		4	36	46	0.22	100		4	36	47	0.23	121
7	0	0	#DIV/0!	0		7	8	5	0.60	9		7	3	5	0.40	4				7	0	20	1.00	400		7	8	46	0.83	1444		7	3	46	0.93	1849
8	0	0	#DIV/0!	0		8	0	3	1.00	9		8	3	4	0.25	1				8	0	20	1.00	400		8	0	46	1.00	2116		8	3	46	0.93	1849
9	0	0	#DIV/0!	0		9	0	2	1.00	4		9	1	3	0.67	4				9	0	20	1.00	400		9	0	46	1.00	2116		9	1	46	0.98	2025
14	0	0	#DIV/0!	0		14	0	1	1.00	1		14	0	1	1.00	1				14	0	20	1.00	400		14	0	46	1.00	2116		14	0	46	1.00	2116
15	0	0	#DIV/0!	0		15	0	0	#DIV/0!	0		15	0	1	1.00	1				15	0	20	1.00	400		15	0	46	1.00	2116		15	0	46	1.00	2116
16	0	0	#DIV/0!	0		16	0	0	#DIV/0!	0		16	0	0	#DIV/0!	0				16	0	20	1.00	400		16	0	46	1.00	2116		16	0	46	1.00	2116
17	0	0	#DIV/0!	0		17	0	0	#DIV/0!	0		17	0	0	#DIV/0!	0				17	0	20	1.00	400		17	0	46	1.00	2116		17	0	46	1.00	2116
18	0	0	#DIV/0!	0		18	0	0	#DIV/0!	0		18	0	0	#DIV/0!	0				18	0	20	1.00	400		18	0	46	1.00	2116		18	0	46	1.00	2116
21	0	0	#DIV/0!	0		21	0	0	#DIV/0!	0		21	0	0	#DIV/0!	0				21	0	20	1.00	400		21	0	45	1.00	2025		21	0	46	1.00	2116
			#DIV/0!	0.301	0.0%				#DIV/0!	0.423	0.0%				#DIV/0!	0.421	0.0%						74.5%	1.368	-26.7%				72.0%	2.151	-60.0%				72.0%	2.177	-61.3%
	IMI																				IMI
	Plea																				Plea
	P1						P2						P3								P1						P2						P3
day	observed	SD model	MPE	NRMSE	SPPE	day	observed	SD model	MPE	NRMSE	SPPE	day	observed	SD model	MPE	NRMSE	SPPE			day	observed	IT model	MPE	NRMSE	SPPE	day	observed	IT model	MPE	NRMSE	SPPE	day	observed	IT model	MPE	NRMSE	SPPE
0	75	75	0.00	0		0	75	75	0.00	0		0	75	75	0.00	0				0	75	75	0.00	0		0	75	75	0.00	0		0	75	75	0.00	0
1	75	74	0.01	1		1	75	74	0.01	1		1	75	74	0.01	1				1	75	75	0.00	0		1	75	75	0.00	0		1	75	75	0.00	0
2	69	71	0.03	4		2	75	73	0.03	4		2	75	73	0.03	4				2	69	73	0.05	16		2	75	75	0.00	0		2	75	75	0.00	0
3	61	70	0.13	81		3	75	73	0.03	4		3	75	73	0.03	4				3	61	72	0.15	121		3	75	75	0.00	0		3	75	75	0.00	0
6	61	68	0.10	49		6	75	72	0.04	9		6	75	73	0.03	4				6	61	72	0.15	121		6	75	74	0.01	1		6	75	75	0.00	0
7	61	68	0.10	49		7	75	72	0.04	9		7	75	73	0.03	4				7	61	72	0.15	121		7	75	74	0.01	1		7	75	74	0.01	1
8	61	68	0.10	49		8	75	70	0.07	25		8	75	72	0.04	9				8	61	72	0.15	121		8	75	74	0.01	1		8	75	74	0.01	1
9	61	68	0.10	49		9	61	69	0.12	64		9	75	72	0.04	9				9	61	72	0.15	121		9	61	74	0.18	169		9	75	74	0.01	1
10	61	68	0.10	49		10	57	69	0.17	144		10	75	72	0.04	9				10	61	72	0.15	121		10	57	74	0.23	289		10	75	74	0.01	1
13	61	68	0.10	49		13	57	68	0.16	121		13	75	72	0.04	9				13	61	72	0.15	121		13	57	74	0.23	289		13	75	74	0.01	1
14	61	68	0.10	49		14	57	68	0.16	121		14	75	72	0.04	9				14	61	72	0.15	121		14	57	74	0.23	289		14	75	74	0.01	1
15	61	68	0.10	49		15	57	68	0.16	121		15	69	71	0.03	4				15	61	72	0.15	121		15	57	73	0.22	256		15	69	74	0.07	25
16	61	68	0.10	49		16	57	68	0.16	121		16	64	70	0.09	36				16	61	72	0.15	121		16	57	73	0.22	256		16	64	74	0.14	100
17	60	68	0.12	64		17	57	68	0.16	121		17	61	70	0.13	81				17	60	72	0.17	144		17	57	73	0.22	256		17	61	74	0.18	169
20	60	67	0.10	49		20	57	68	0.16	121		20	53	70	0.24	289				20	60	72	0.17	144		20	57	73	0.22	256		20	53	73	0.27	400
21	60	67	0.10	49		21	57	68	0.16	121		21	53	70	0.24	289				21	60	72	0.17	144		21	57	73	0.22	256		21	53	73	0.27	400
22	59	65	0.09	36		22	57	66	0.14	81		22	48	68	0.29	400				22	59	71	0.17	144		22	57	73	0.22	256		22	48	73	0.34	625
23	56	65	0.14	81		23	49	65	0.25	256		23	38	68	0.44	900				23	56	71	0.21	225		23	49	73	0.33	576		23	38	73	0.48	1225
24	54	65	0.17	121		24	49	65	0.25	256		24	37	68	0.46	961				24	54	71	0.24	289		24	49	73	0.33	576		24	37	73	0.49	1296
27	49	65	0.25	256		27	47	65	0.28	324		27	29	68	0.57	1521				27	49	71	0.31	484		27	47	73	0.36	676		27	29	73	0.60	1936
28	49	65	0.25	256		28	44	65	0.32	441		28	28	68	0.59	1600				28	49	71	0.31	484		28	44	73	0.40	841		28	28	73	0.62	2025
			11.0%	0.136	-21.3%				13.7%	0.177	-28.0%				16.3%	0.275	-53.3%						15.8%	0.206	-29.3%				17.3%	0.258	-38.7%				16.9%	0.318	-60.0%
		SD model																					IT model
		LL	MPE	NRMSE	SPPE																		LL	MPE	NRMSE	SPPE
Asellus	P1		20.1%	16.7%	17.3%																Asellus	P1		6.9%	9.8%	-17.3%
	P2		3.3%	4.3%	0.0%																	P2		14.5%	20.2%	-30.7%
	P3		15.1%	18.5%	-21.3%																	P3		25.0%	37.9%	-45.3%
Caenis	P1		#DIV/0!	74.2%	21.3%																Caenis	P1		22.4%	22.7%	-6.7%
	P2		#DIV/0!	69.1%	38.7%																	P2		42.9%	29.3%	10.7%
	P3		503.9%	63.6%	38.7%																	P3		30.0%	20.6%	14.7%
Chaoborus	P1		#DIV/0!	42.9%	0.0%																Chaoborus	P1		71.1%	239.8%	-76.0%
	P2		#DIV/0!	85.5%	0.0%																	P2		74.9%	258.2%	-74.7%
	P3		48.6%	49.4%	-4.0%																	P3		64.5%	177.2%	-74.7%
Cloeon	P1		#DIV/0!	30.1%	0.0%																Cloeon	P1		74.5%	136.8%	-26.7%
	P2		#DIV/0!	42.3%	0.0%																	P2		72.0%	215.1%	-60.0%
	P3		#DIV/0!	42.1%	0.0%																	P3		72.0%	217.7%	-61.3%
Plea	P1		11.0%	13.6%	-21.3%																Plea	P1		15.8%	20.6%	-29.3%
	P2		13.7%	17.7%	-28.0%																	P2		17.3%	25.8%	-38.7%
	P3		16.3%	27.5%	-53.3%																	P3		16.9%	31.8%	-60.0%

## Sheet: MC_V_acute
	IMI												TC												TM
	P1						P2						P1						P2						P1						P2
day	obs	SD	MPE	NRMSE	SPPE	day	obs	SD	MPE	NRMSE	SPPE	day	obs	SD	MPE	NRMSE	SPPE	day	obs	SD	MPE	NRMSE	SPPE	day	obs	SD	MPE	NRMSE	SPPE	day	obs	SD	MPE	NRMSE	SPPE
0	30	30	0.00	0		0	30	30	0.00	0		0	30	30	0.00	0		0	30	30	0.00	0		0	30	30	0.00	0		0	30	30	0.00	0
1	29	28	0.04	1		1	30	27	0.11	9		1	28	27	0.04	1		1	26	27	0.04	1		1	30	30	0.00	0		1	28	29	0.03	1
3	26	24	0.08	4		3	29	24	0.21	25		3	23	26	0.12	9		3	20	26	0.23	36		3	30	27	0.11	9		3	28	27	0.04	1
7	23	23	0.00	0		7	22	23	0.04	1		7	16	25	0.36	81		7	16	25	0.36	81		7	20	26	0.23	36		7	19	26	0.27	49
10	20	18	0.11	4		10	22	22	0.00	0		10	9	21	0.57	144		10	16	24	0.33	64		10	11	21	0.48	100		10	8	25	0.68	289
14	14	17	0.18	9		14	22	21	0.05	1		14	1	21	0.95	400		14	16	23	0.30	49		14	11	19	0.42	64		14	6	24	0.75	324
17	12	17	0.29	25		17	19	17	0.12	4		17	1	20	0.95	361		17	13	20	0.35	49		17	5	18	0.72	169		17	5	21	0.76	256
21	10	16	0.38	36		21	10	16	0.38	36		21	1	19	0.95	324		21	10	20	0.50	100		21	1	17	0.94	256		21	4	19	0.79	225
24	10	16	0.38	36		24	10	16	0.38	36		24	1	19	0.95	324		24	10	19	0.47	81		24	1	17	0.94	256		24	3	18	0.83	225
28	8	15	0.47	49		28	9	15	0.40	36		28	0	18	1.00	324		28	10	19	0.47	81		28	0	16	1.00	256		28	0	18	1.00	324
			19.2%	0.223	-23.3%				16.8%	0.190	-20.0%				58.8%	1.275	-60.0%				30.6%	0.441	-30.0%				48.4%	0.770	-53.3%				51.6%	0.994	-60.0%
	IMI												TC												TM
	P1						P2						P1						P2						P1						P2
day	obs	IT	MPE	NRMSE	SPPE	day	obs	IT	MPE	NRMSE	SPPE	day	obs	IT	MPE	NRMSE	SPPE	day	obs	IT	MPE	NRMSE	SPPE	day	obs	IT	MPE	NRMSE	SPPE	day	obs	IT	MPE	NRMSE	SPPE
0	30	30	0.00	0		0	30	30	0.00	0		0	30	30	0.00	0		0	30	30	0.00	0		0	30	30	0.00	0		0	30	30	0.00	0
1	29	28	0.04	1		1	30	28	0.07	4		1	28	27	0.04	1		1	26	26	0.00	0		1	30	30	0.00	0		1	28	30	0.07	4
3	26	28	0.07	4		3	29	28	0.04	1		3	23	26	0.12	9		3	20	26	0.23	36		3	30	29	0.03	1		3	28	29	0.03	1
7	23	27	0.15	16		7	22	27	0.19	25		7	16	25	0.36	81		7	16	25	0.36	81		7	20	28	0.29	64		7	19	28	0.32	81
10	20	23	0.13	9		10	22	26	0.15	16		10	9	23	0.61	196		10	16	24	0.33	64		10	11	27	0.59	256		10	8	27	0.70	361
14	14	23	0.39	81		14	22	25	0.12	9		14	1	23	0.96	484		14	16	24	0.33	64		14	11	26	0.58	225		14	6	27	0.78	441
17	12	22	0.45	100		17	19	23	0.17	16		17	1	22	0.95	441		17	13	23	0.43	100		17	5	25	0.80	400		17	5	25	0.80	400
21	10	21	0.52	121		21	10	23	0.57	169		21	1	21	0.95	400		21	10	22	0.55	144		21	1	24	0.96	529		21	4	25	0.84	441
24	10	21	0.52	121		24	10	22	0.55	144		24	1	21	0.95	400		24	10	22	0.55	144		24	1	24	0.96	529		24	3	24	0.88	441
28	8	20	0.60	144		28	9	21	0.57	144		28	0	20	1.00	400		28	10	21	0.52	121		28	0	23	1.00	529		28	0	23	1.00	529
			28.8%	0.425	-40.0%				24.2%	0.358	-40.0%				59.4%	1.412	-66.7%				33.1%	0.520	-36.7%				52.1%	1.145	-76.7%				54.2%	1.254	-76.7%
		SD model				IT model
			MPE	NRMSE	SPPE		MPE	NRMSE	SPPE
IMI	P1		19.2%	22.3%	-23.3%		28.8%	42.5%	-40.0%
	P2		16.8%	19.0%	-20.0%		24.2%	35.8%	-40.0%
TC	P1		58.8%	127.5%	-60.0%		59.4%	141.2%	-66.7%
	P2		30.6%	44.1%	-30.0%		33.1%	52.0%	-36.7%
TM	P1		48.4%	77.0%	-53.3%		52.1%	114.5%	-76.7%
	P2		51.6%	99.4%	-60.0%		54.2%	125.4%	-76.7%

## Sheet: MC_V_chronic
	IMI												TC												TM
	P1						P2						P1						P2						P1						P2
day	observed	SD model	MPE	NRMSE	SPPE	day	observed	SD model	MPE	NRMSE	SPPE	day	observed	SD model	MPE	NRMSE	SPPE	day	observed	SD model	MPE	NRMSE	SPPE	day	observed	SD model	MPE	NRMSE	SPPE	day	observed	SD model	MPE	NRMSE	SPPE
0	30	30	0.00	0		0	30	30	0.00	0		0	30	30	0.00	0		0	30	30	0.00	0		0	30	30	0.00	0		0	30	30	0.00	0
1	29	25	0.16	16		1	30	25	0.20	25		1	28	27	0.04	1		1	26	26	0.00	0		1	30	28	0.07	4		1	28	28	0.00	0
3	26	9	1.89	289		3	29	9	2.22	400		3	23	13	0.77	100		3	20	12	0.67	64		3	30	20	0.50	100		3	28	19	0.47	81
7	23	2	10.50	441		7	22	2	10.00	400		7	16	3	4.33	169		7	16	3	4.33	169		7	20	10	1.00	100		7	19	9	1.11	100
10	20	0	#DIV/0!	400		10	22	1	21.00	441		10	9	0	#DIV/0!	81		10	16	1	15.00	225		10	11	3	2.67	64		10	8	6	0.33	4
14	14	0	#DIV/0!	196		14	22	0	#DIV/0!	484		14	1	0	#DIV/0!	1		14	16	0	#DIV/0!	256		14	11	0	#DIV/0!	121		14	6	3	1.00	9
17	12	0	#DIV/0!	144		17	19	0	#DIV/0!	361		17	1	0	#DIV/0!	1		17	13	0	#DIV/0!	169		17	5	0	#DIV/0!	25		17	5	1	4.00	16
21	10	0	#DIV/0!	100		21	10	0	#DIV/0!	100		21	1	0	#DIV/0!	1		21	10	0	#DIV/0!	100		21	1	0	#DIV/0!	1		21	4	0	#DIV/0!	16
24	10	0	#DIV/0!	100		24	10	0	#DIV/0!	100		24	1	0	#DIV/0!	1		24	10	0	#DIV/0!	100		24	1	0	#DIV/0!	1		24	3	0	#DIV/0!	9
28	8	0	#DIV/0!	64		28	9	0	#DIV/0!	81		28	0	0	#DIV/0!	0		28	10	0	#DIV/0!	100		28	0	0	#DIV/0!	0		28	0	0	#DIV/0!	0
			#DIV/0!	0.727	26.7%				#DIV/0!	0.762	30.0%				#DIV/0!	0.542	0.0%				#DIV/0!	0.651	33.3%				#DIV/0!	0.464	0.0%				#DIV/0!	0.370	0.0%
	IMI												TC												TM
	P1						P2						P1						P2						P1						P2
day	observed	IT model	MPE	NRMSE	SPPE	day	observed	IT model	MPE	NRMSE	SPPE	day	observed	IT model	MPE	NRMSE	SPPE	day	observed	IT model	MPE	NRMSE	SPPE	day	observed	IT model	MPE	NRMSE	SPPE	day	observed	IT model	MPE	NRMSE	SPPE
0	30	30	0.00	0		0	30	30	0.00	0		0	30	30	0.00	0		0	30	30	0.00	0		0	30	30	0.00	0		0	30	30	0.00	0
1	29	9	2.22	400		1	30	8	2.75	484		1	28	9	2.11	361		1	26	8	2.25	324		1	30	16	0.88	196		1	28	16	0.75	144
3	26	7	2.71	361		3	29	6	3.83	529		3	23	8	1.88	225		3	20	7	1.86	169		3	30	15	1.00	225		3	28	15	0.87	169
7	23	7	2.29	256		7	22	6	2.67	256		7	16	7	1.29	81		7	16	7	1.29	81		7	20	15	0.33	25		7	19	14	0.36	25
10	20	0	#DIV/0!	400		10	22	6	2.67	256		10	9	1	8.00	64		10	16	7	1.29	81		10	11	4	1.75	49		10	8	14	0.43	36
14	14	0	#DIV/0!	196		14	22	6	2.67	256		14	1	1	0.00	0		14	16	7	1.29	81		14	11	4	1.75	49		14	6	14	0.57	64
17	12	0	#DIV/0!	144		17	19	0	#DIV/0!	361		17	1	1	0.00	0		17	13	1	12.00	144		17	5	4	0.25	1		17	5	4	0.25	1
21	10	0	#DIV/0!	100		21	10	0	#DIV/0!	100		21	1	1	0.00	0		21	10	1	9.00	81		21	1	4	0.75	9		21	4	4	0.00	0
24	10	0	#DIV/0!	100		24	10	0	#DIV/0!	100		24	1	1	0.00	0		24	10	1	9.00	81		24	1	4	0.75	9		24	3	4	0.25	1
28	8	0	#DIV/0!	64		28	9	0	#DIV/0!	81		28	0	1	1.00	1		28	10	1	9.00	81		28	0	4	1.00	16		28	0	4	1.00	16
			#DIV/0!	0.781	26.7%				#DIV/0!	0.767	30.0%				142.7%	0.778	-3.3%				469.6%	0.635	30.0%				84.6%	0.547	-13.3%				44.7%	0.515	-13.3%
		SD model				IT model
			MPE	NRMSE	SPPE		MPE	NRMSE	SPPE
IMI	P1		#DIV/0!	72.7%	26.7%		#DIV/0!	78.1%	26.7%
	P2		#DIV/0!	76.2%	30.0%		#DIV/0!	76.7%	30.0%
TC	P1		#DIV/0!	54.2%	0.0%		142.7%	77.8%	-3.3%
	P2		#DIV/0!	65.1%	33.3%		469.6%	63.5%	30.0%
TM	P1		#DIV/0!	46.4%	0.0%		84.6%	54.7%	-13.3%
	P2		#DIV/0!	37.0%	0.0%		44.7%	51.5%	-13.3%

## Sheet: Collection
			SD model				IT model
data set	species/compound		LL	MPE (%)	NRMSE(%)	SPPE (%)	LL	MPE (%)	NRMSE(%)	SPPE (%)
Multiple species, MS_V predicted based on MS_C1	A. aquaticus	P1	-472.635	20%	16.7%	17%	-533.308	7%	9.8%	-17%
		P2		3%	4.3%	0%		14%	20.2%	-31%
		P3		15%	18.5%	-21%		25%	37.9%	-45%
	C.horaria	P1	-852.624	n.d.	74.2%	21%	-598.646	22%	22.7%	-7%
		P2		n.d.	69.1%	39%		43%	29.3%	11%
		P3		504%	63.6%	39%		30%	20.6%	15%
	C.obscuripes	P1	-430.397	n.d.	42.9%	0%	-891.046	71%	239.8%	-76%
		P2		n.d.	85.5%	0%		75%	258.2%	-75%
		P3		49%	49.4%	-4%		65%	177.2%	-75%
	C.dipterum	P1	-289.423	n.d.	30.1%	0%	-917.499	75%	136.8%	-27%
		P2		n.d.	42.3%	0%		72%	215.1%	-60%
		P3		n.d.	42.1%	0%		72%	217.7%	-61%
	P.minutissima	P1	-663.204	11%	13.6%	-21%	-695.424	16%	20.6%	-29%
		P2		14%	17.7%	-28%		17%	25.8%	-39%
		P3		16%	27.5%	-53%		17%	31.8%	-60%
Multiple compounds, MC_V predicted based on MC_C1 (acute)	IMI	P1	-28.818	19%	22.3%	-23%	-29.811	29%	42.5%	-40%
		P2		17%	19.0%	-20%		24%	35.8%	-40%
	TC	P1	-40.701	59%	127.5%	-60%	-41.103	59%	141.2%	-67%
		P2		31%	44.1%	-30%		33%	52.0%	-37%
	TM	P1	-26.990	48%	77.0%	-53%	-29.441	52%	114.5%	-77%
		P2		52%	99.4%	-60%		54%	125.4%	-77%
Multiple compounds, MC_V predicted based on MC_C2 (chronic)	IMI	P1	-170.030	n.d.	72.7%	27%	-174.501	n.d.	78.1%	27%
		P2		n.d.	76.2%	30%		n.d.	76.7%	30%
	TC	P1	-167.871	n.d.	54.2%	0%	-182.411	143%	77.8%	-3%
		P2		n.d.	65.1%	33%		470%	63.5%	30%
	TM	P1	-171.581	n.d.	46.4%	0%	-186.249	85%	54.7%	-13%
		P2		n.d.	37.0%	0%		45%	51.5%	-13%
